# Supplementary material for: Self-Healable and Recyclable Biomass-Derived Polyurethane Networks through Carbon Dioxide Immobilization
Source: Polymers (Basel). 2021 Dec 14;13(24):4381. doi: 10.3390/polym13244381 (PMC8707029; doi:10.3390/polym13244381)
Supplement: Supplementary file 1 [file polymers-13-04381-s001.zip]

Archive with 1 entries (1 files):
- polymers-1499239-supplementary.pdf
